# Supplementary material for: Novel, Contrast Echocardiography-Based Trabeculation Quantification Method in the Diagnosis of Left Ventricular Excessive Trabeculation
Source: J Imaging. 2026 Apr 14;12(4):169. doi: 10.3390/jimaging12040169 (PMC13117673; doi:10.3390/jimaging12040169)
Supplement: Supplementary file 1 [file jimaging-12-00169-s001.zip]

Archive with 14 entries (11 files):
- jimaging-4209783-supplementary/
- jimaging-4209783-supplementary/Supplementary material/
- jimaging-4209783-supplementary/Supplementary material/Table S1.pdf
- jimaging-4209783-supplementary/Supplementary material/Table S2.pdf
- jimaging-4209783-supplementary/Supplementary material/Vdeos/
- jimaging-4209783-supplementary/Supplementary material/Vdeos/Vdeo legends.pdf
- jimaging-4209783-supplementary/Supplementary material/Vdeos/Video S1.mp4
- jimaging-4209783-supplementary/Supplementary material/Vdeos/Video S2.mp4
- jimaging-4209783-supplementary/Supplementary material/Vdeos/Video S3.mp4
- jimaging-4209783-supplementary/Supplementary material/Vdeos/Video S4.mp4
- jimaging-4209783-supplementary/Supplementary material/Vdeos/Video S5.mp4
- jimaging-4209783-supplementary/Supplementary material/Vdeos/Video S6.mp4
- jimaging-4209783-supplementary/Supplementary material/Vdeos/Video S7.mp4
- jimaging-4209783-supplementary/Supplementary material/Vdeos/Video S8.mp4
